# Supplementary material for: Combined epidural-general anesthesia was associated with lower risk of postoperative complications in patients undergoing open abdominal surgery for pheochromocytoma: A retrospective cohort study
Source: PLoS One. 2018 Feb 21;13(2):e0192924. doi: 10.1371/journal.pone.0192924 (PMC5821342; doi:10.1371/journal.pone.0192924)
Supplement: S1 Dataset — (XLSX) [file pone.0192924.s003.xlsx]

## Sheet: Sheet1
Gender	Age (years)	Postoperative in-hospital mortality	Total medical cost (yuan)	Height (cm)	Body Weight (Kg)	BMI (kg/m2)	ASA classification	Pre-anesthesia drugs	Duration of anesthesia (min)	Duration of surgery (min)	Type of anesthesia	NO inhalation	Sevoflurane inhalation	Isoflurane inhalation	Use of propofol	Use of etomidate	Use of midazolam	Use of morphine	Use of remifentanil	Use of fentanyl	Use of sufentanil	Use of rocuronium	Intraoperative glucocorticoids	Dexamethasone（mg）	Hydrocortisone（mg）	Methylprednisolone (mg)	Equivalent dose to hydrocortisone（mg）	Use of esmolol	Dose of esmolol（mg）	Use of metoprolol	Dose of metoprolol (mg)	Use of phentolamine	Dose of phentolamine（mg）	Use of urapidil	Dose of urapidil (mg)	Use of nicardipine	Dose of nicardipine（mg）	Combined use of anti-hypertension	Use of atropine	Dose of atropine（mg）	Use of ephedrine	Dose of ephedrine（mg）	Use of phynelephrine	Dose of phenylephrine（ug）	Use of epinephrine	Dose of epinephrine（ug）	Use of norepinephrine	Dose of norepinephrine（ug）	Use of dopamine
1	27	1	70191	173	69	23.0546	1	0	577	380	1	1	1	0	1	0	1	0	0	0	1	1	1	10			266.667	0		0		0		0		0		0	0		0		1	75	1	60	0		1
0	51	0	26216	160	52	20.3125	2	0	534	397	1	0	1	0	1	0	0	0	1	1	0	1	0				0	0		0		0		0		1	0.6	0	0		0		0		0		0		0
0	41	0	26377	154	45	18.9745	2	0	254	157	2	1	1	0	0	1	1	0	0	0	1	1	1	10			266.667	1	10	0		1	2	0		0		1	0		0		0		0		0		0
1	36	0	31067	180	72	22.2222	2	0	178	107	2	1	1	0	1	0	0	0	0	1	0	1	1	10			266.667	0		0		0		0		0		0	0		1	12	0		0		0		0
0	45	0	42383	160	53	20.7031	2	1	316	215	2	0	0	0	1	0	1	0	0	1	0	1	1	10	50		316.667	1	250	0		1	2	0		0		1	0		0		1	300	0		1	1600	0
1	52	0	37455	176	85	27.4406	2	0	310	220	1	0	1	0	1	0	0	0	0	0	1	1	1		100		100	1	420	0		1	33	0		0		1	0		0		1	500	0		1	1500	0
1	20	0	41882	177	71	22.6627	2	1	459	369	2	1	1	0	1	0	1	0	0	0	1	1	1		200		200	1	260	0		1	31	0		0		1	0		0		1	450	0		0	2960	0
1	54	0	32789	176	84	27.1178	2	0	421	339	1	1	1	0	1	0	0	1	0	0	1	1	1	10	100		366.667	1	20	0		0		0		0		0	0		0		0	300	1	110	1	840	0
0	50	0	31472	160	53	20.7031	3	0	394	306	2	1	1	0	1	0	0	0	0	1	0	1	1	10			266.667	1	200	0		1	1	0		1	11.6	1	0		0		0		0		0		0
0	35	0	51524	170	67	23.1834	2	0	630	580	2	1	0	1	1	0	1	1	0	1	0	0	1	10			266.667	0		0		0		0		0		0	0		1	18	1	900	0		0		0
0	60	0	32868	145	55	26.1593	2	0	304	197	2	1	0	0	1	0	1	0	0	0	1	1	1	10			266.667	1	270	0		1	15	1	10	1	2.7	1	0		0		1	200	0		0		0
1	37	0	45362	173	58	19.3792	3	0	355	270	2	1	0	1	1	0	1	0	0	0	1	1	1	10	50		316.667	1	120	0		1	24	0		0		1	0		0		0		1	120	1	640	0
0	45	0	28999	165	78	28.6501	2	1	240	195	2	1	1	0	1	0	1	0	0	1	0	1	1	10			266.667	1	75	0		1	17	0		0		1	0		0		0		0		1	120	0
0	38	0	25196	161	51	19.6752	2	0	217	127	2	1	0	1	1	0	0	0	0	0	0	1	1	10			266.667	1	90	0		1	6	0		0		1	0		0		0		0		1	760	0
0	53	0	30904	160	70	27.3438	3	0	301	217	1	1	1	0	1	0	0	0	0	0	1	1	1	10			266.667	0		0		1	2	0		0		0	1	0.2	0		0		0		1	90	0
1	74	0	35815	170	70	24.2215	2	0	284	121	2	1	1	0	1	0	0	0	0	1	0	1	0				0	0		0		1	6	0		0		0	0		0		0		0		1	190	0
0	26	0	27226	165	65	23.8751	2	0	182	94	1	1	1	0	1	0	1	0	0	0	1	0	1	10			266.667	0		0		0		0		0		0	0		1	6	0		0		0		0
1	53	0	26193	172	75	25.3515	2	1	305	225	2	1	1	0	1	0	0	0	0	1	0	1	1	10			266.667	1	80	0		0		1	40	0		1	0		0		0		0		1	67	0
1	45	0	31310	173	69	23.0546	2	0	89	50	1	1	1	0	1	0	0	0	1	0	0	1	1	10			266.667	0		0		1	10	0		0		0	0		0		1	300	0		1	80	0
1	33	0	23946	168	65	23.03	2	0	159	72	1	1	1	0	1	0	0	0	1	0	1	1	1	10			266.667	1	60	0		0		0		0		0	0		0		0		0		0		0
0	31	0	26794	161	75	28.9341	2	0	225	116	1	1	0	0	1	0	0	0	1	0	0	1	1	10			266.667	1	80	1	4	1	39	0		0		1	0		0		0		0		0		0
1	45	0	23936	170	75	25.9516	2	0	229	98	1	1	1	0	1	0	0	0	0	1	0	1	1	10			266.667	0		0		0		0		0		0	0		0		0		0		0		0
0	54	0	34466	165	55	20.202	2	0	290	198	2	1	0	0	1	0	0	0	1	0	0	1	1	10	100		366.667	0		0		1	16	0		0		0	0		0		0		1	107	1	1200	0
1	63	0	34654	170	75.5	26.1246	2	1	242	152	1	1	0	1	1	0	0	0	0	0	1	1	1	10			266.667	1	40	0		1	20	0		0		1	0		0		1	500	0		1	1000	0
1	50	0	19442	170	70	24.2215	2	0	168	103	1	1	1	0	1	0	0	0	1	0	1	1	1	10			266.667	1	130	1	1	1	7	0		1	0.8	1	0		0		0		0		0		0
0	60	0	21345	160	49	19.1406	2	0	246	153	1	1	1	0	1	0	0	0	1	0	1	1	1	10			266.667	1	240	0		1	3	0		1	0.8	1	0		1	6	0		0		0		0
1	51	0	49737	168	64	22.6757	2	0	446	367	2	1	1	0	1	0	1	0	0	0	1	1	1		200		200	1	1560	1	4	1	130	0		0		1	0		0		1	2000	0		1	2330	0
0	21	0	18792	164	44	16.3593	2	0	237	124	2	1	1	0	1	0	1	0	0	1	0	1	1	10			266.667	1	200	0		1	1	0		0		1	0		0		0		0		0		0
0	41	0	27341	170	46	15.917	2	1	165	95	2	1	1	0	1	0	1	0	0	0	1	1	1	10			266.667	1	90	0		1	6	0		0		1	0		0		0		0		1	120	0
0	21	0	20539	158	43	17.2248	3	0	247	111	2	1	1	0	1	0	0	0	0	1	0	1	1	10			266.667	1	20	0		1	10.5	0		0		1	0		0		0		0		1	380	0
0	39	0	23463	170	50	17.301	3	0	230	144	2	1	1	0	1	0	0	0	0	0	1	1	0				0	1	30	0		1	4.7	0		0		1	0		0		0		0		1	80	1
0	48	0	33539	156	56	23.0112	2	0	252	161	2	1	0	0	1	0	1	0	0	0	1	1	1		100		100	1	440	0		1	60	0		0		1	0		0		0		1	300	0		1
0	48	0	18892	160	49	19.1406	2	0	184	101	1	1	1	0	1	0	1	0	0	0	1	1	1	10			266.667	1	130	0		1	10	0		0		1	0		0		0		0		0		0
1	47	0	30037	186	88	25.4365	2	0	295	208	1	1	1	0	1	0	0	0	0	0	1	1	1	10			266.667	1	1150	0		1	192	0		1	5	1	0		0		0		0		1	290	0
0	43	0	23075	159	59	23.3377	2	1	255	142	2	1	0	1	1	0	0	0	0	1	0	1	1	10			266.667	0		0		0		0		0		0	0		0		0		0		0		0
1	37	0	17228	176	95	30.6689	3	0	352	213	2	0	1	0	1	0	1	0	0	1	0	1	0				0	0		0		0		0		0		0	0		0		1	500	0		0		0
1	54	0	19631	173	80	26.7299	2	0	285	191	2	1	1	0	1	0	0	0	0	0	0	1	1	10			266.667	1	100	0		1	51	0		1	2	1	1	1	0		0		0		1	480	1
0	51	0	15795	168	57	20.1956	2	0	245	137	2	1	0	0	1	0	0	0	0	1	0	1	1	10			266.667	0		0		0		0		0		0	0		0		0		0		0		0
0	39	0	24646	155	52	21.6441	3	1	264	191	2	1	1	0	1	0	0	0	1	0	0	0	1	10			266.667	0		1	9	1	25	0		0		1	0		0		0		0		0		0
1	27	0	19375	170	65	22.4914	3	0	205	135	2	1	0	0	1	0	1	1	0	1	0	1	1	10	100		366.667	1	1270	0		1	68	0		1	1.2	1	0		0		1	400	0		1	320	0
0	51	0	13616	158	61	24.4352	1	0	215	150	2	1	1	0	1	0	0	0	0	1	0	1	1	10			266.667	1	30	0		1	2	0		1	0.3	1	0		1	6	0		0		0		0
0	23	0	25442	162	46	17.5278	1	0	170	61	2	1	1	0	1	0	0	0	0	1	0	1	1	10			266.667	0		1	5	1	7	0		0		1	0		0		0		0		0		0
0	42	0	26338	166	54	19.5965	2	0	187	107	2	1	1	0	1	0	0	0	0	0	1	1	1	10	50		316.667	1	100	0		1	26	0		0		1	0		0		0		0		1	200	0
0	56	0	28719	165	54	19.8347	2	1	165	54	2	1	1	0	1	0	1	0	0	0	1	0	1	10			266.667	0		0		1	12	0		0		0	0		1	12	1	50	0		0		0
0	13	0	20438	148	33	15.0657	2	0	328	288	2	1	0	0	1	0	0	0	1	0	0	1	1	5			133.333	0		0		0		0		0		0	0		0		0		0		0		0
1	38	0	23347	178	92	29.0367	2	0	329	222	2	1	1	0	1	0	0	0	0	1	0	1	1	10			266.667	0		0		1	1	0		0		0	0		0		0		0		1	100	0
1	20	0	88447	172	58	19.6052	2	0	674	575	2	1	1	0	1	0	0	0	0	1	0	1	1	10	100		366.667	0		1	2	1	120	0		0		1	1	0.2	1	24	1	75	1	680	1	3560	0
1	35	0	43809	170	67	23.1834	1	1	364	279	2	1	1	0	1	0	0	0	0	1	0	1	1	10			266.667	0		1	7	1	100	0		0		1	0		1	6	0		1	120	1	3000	0
0	45	0	17562	156	66	27.1203	2	0	178	96	2	1	1	0	1	0	0	0	0	1	0	1	1	10			266.667	0		0		0		0		0		0	0		1	6	0		0		0		0
0	30	0	15909	160	60	23.4375	2	0	166	85	2	1	1	0	1	0	0	0	0	0	1	1	1	10			266.667	0		1	2	1	15	0		0		1	0		0		0		0		0		0
0	39	0	27873	159	66	26.1066	3	0	492	354	2	1	0	1	1	0	0	0	0	1	0	1	0				0	1	150	1	5	1	140	0		0		1	0		0		1	500	0		1	6000	0
0	41	0	12836	160	59	23.0469	2	0	114	94	2	1	0	1	1	0	0	0	0	1	0	1	0				0	0		0		0		0		0		0	0		0		0		0		0		0
1	44	0	12167	165	60	22.0386	2	1	246	217	2	1	0	1	1	0	0	0	0	1	0	1	0				0	0		0		1	1	1	12.5	0		1	0		0		0		0		0		0
0	21	0	17140	166	52	18.8707	2	1	197	147	2	1	0	1	1	0	0	0	0	1	0	1	1	5			133.333	1	90	0		1	7	0		0		1	0		0		1	300	0		1	80	0
0	44	0	26708	167	65	23.3067	2	1	354	297	2	1	0	1	1	0	0	0	0	1	0	1	1	5			133.333	1	210	1	1.5	1	23	0		0		1	0		0		0		0		0		0
1	50	0	22601	171	80.4	27.4956	2	1	267	237	2	1	0	1	1	0	0	0	0	1	0	1	0				0	0		0		1	2	0		0		0	0		1	24	0		0		1	100	0
1	47	0	20180	170	61.5	21.2803	2	1	400	340	2	1	0	1	1	0	1	0	0	1	0	1	1	10	100		366.667	0		0		1	2.5	0		0		0	0		0		0		0		1	100	0
1	23	0	16844	173	87.1	29.1022	1	1	265	205	2	1	0	1	1	0	0	0	0	1	0	1	1	10			266.667	0		0		0		0		0		0	0		0		0		0		0		0
0	51	0	37519	152	72	31.1634	2	1	410	361	1	1	0	1	0	0	1	0	0	1	0	1	1		100		100	1	80	1	1	0		0		0		1	0		0		0		0		0		0
0	52	0	28734	155	60	24.974	2	1	310	250	2	1	0	1	1	0	0	0	0	1	0	1	0				0	1	80	0		1	190	0		0		1	0		0		0		0		0		0
1	20	0	33215	167	58	20.7967	2	0	335	273	2	1	0	1	1	0	1	0	0	1	0	1	1		100		100	1	130	0		1	54	0		0		1	0		0		0		0		1	2000	0
1	48	0	25370	173	80	26.7299	2	0	170	147	2	1	0	1	1	1	0	0	0	1	0	1	0				0	1	60	0		1	16	1	15	0		1	0		0		0		0		0		0
1	50	0	67091	181	79.2	24.1751	3	0	460	398	2	1	1	0	1	0	1	0	0	1	0	1	1	10	100		366.667	1	35	0		1	2	0		0		1	0		0		1	100	0		1	4000	0
0	48	0	23128	160	73.2	28.5938	2	1	459	383	1	1	1	0	1	0	0	0	0	1	0	1	1	10	100		366.667	1	100	1	5	1	25	0		1	0.8	1	0		0		0		0		1	300	0
0	31	0	27182	162	52	19.8141	3	1	240	176	2	1	0	1	1	0	0	0	0	1	0	1	0				0	1	390	0		1	84	0		0		1	0		0		0		0		1	2000	0
1	30	0	16952	180	71	21.9136	1	1	220	165	2	1	0	1	1	0	0	0	0	1	0	1	0				0	1	60	0		0		0		0		0	0		1	6	0		0		0		0
1	40	0	22814	172	64	21.6333	1	0	225	182	2	1	0	1	1	0	0	0	0	1	0	1	1	10			266.667	1	20	0		1	7	0		0		1	0		0		0		0		0		0
0	33	0	18201	161	47	18.132	2	0	195	145	2	1	0	1	1	0	0	0	0	1	0	1	0				0	0		0		1	6	0		0		0	0		0		0		0		1	800	0
0	63	0	25157	167	73	26.1752	2	1	217	127	2	1	0	1	1	0	1	0	0	1	0	1	0				0	1	90	1	2	0		0		0		1	0		1	15	0		0		0		0
0	35	0	27090	163	49	18.4425	3	0	280	215	2	1	0	1	1	0	0	0	0	1	0	1	1		100		100	1	100	0		1	31	0		0		1	0		0		1	400	0		1	750	0
0	61	0	40527	164	76	28.257	2	0	320	261	2	1	0	1	1	0	0	0	0	1	0	1	0				0	0		0		0		0		0		0	0		0		0		0		0		0
0	42	0	26272	158	54	21.6312	2	1	330	285	2	1	0	1	1	0	1	0	0	1	0	1	0				0	1	130	0		1	16	0		0		1	0		0		0		0		0		0
1	48	0	26915	178	95	29.9836	2	1	275	214	1	1	0	1	1	0	0	0	0	1	0	1	0				0	0		0		0		0		0		0	0		1	12	0		0		0		0
1	38	0	14162	178	69	21.7776	2	1	170	130	2	1	0	1	1	0	0	0	0	1	0	1	0				0	0		0		0		1	15	0		0	0		0		0		0		0		0
0	30	0	16341	155	48	19.9792	2	1	280	240	2	1	0	1	1	0	0	0	0	1	0	1	0				0	0		0		0		0		0		0	0		0		0		0		0		0
0	40	0	19011	156	52	21.3675	3	1	220	160	2	1	0	1	1	0	0	0	0	1	0	1	0				0	0		0		0		0		0		0	0		0		1	50	0		0		0
0	66	0	20180	155	50	20.8117	2	1	250	190	1	1	0	1	1	0	0	0	0	1	0	1	0				0	0		0		0		0		0		0	0		0		0		0		0		0
0	63	0	13333	160	54	21.0938	2	1	220	165	1	1	0	1	1	0	0	0	0	1	0	1	0				0	1	10	0		1	11	0		0		1	0		0		0		0		0		0
1	61	0	128712	175	65	21.2245	3	0	490	412	2	1	0	1	1	0	0	0	0	1	0	1	1		250		250	0		0		1	123	0		0		0	0		0		0		0		1	50000	0
1	24	0	19940	180	68	20.9877	3	1	141	104	2	1	0	1	1	0	0	0	0	1	0	1	0				0	0		0		1	32	0		0		0	0		0		0		0		1	320	0
1	60	0	19618	178	101	31.8773	2	0	240	189	2	1	0	1	1	0	0	0	0	1	0	1	0				0	0		0		0		0		0		0	1	0.2	1	30	0		0		0		0
0	45	0	103235	160	56	21.875	3	0	613	547	2	1	1	0	1	0	0	0	1	1	0	1	1	10			266.667	1	360	0		1	13	0		0		1	0		0		0		1	1580	1	2570	0
1	29	0	70937	175	82.5	26.9388	2	0	505	291	1	1	1	0	1	0	1	0	0	0	1	1	1	10			266.667	1	920	0		1	70	1	90	1	1.8	1	0		0		1	100	0		0		0
1	32	0	53487	175	80	26.1225	3	0	331	261	2	0	1	0	1	0	0	0	1	0	1	1	1	10			266.667	1	150	0		1	5	0		0		1	0		0		1	100	0		0		0
0	50	0	95662	163	51.2	19.2706	2	0	160	108	2	1	0	0	1	0	1	0	0	1	0	1	1	10			266.667	0		0		1	1	0		0		0	0		0		1	150	0		1	700	0
0	32	0	50448	154	55	23.1911	2	0	195	134	2	1	1	0	1	0	1	0	0	0	1	1	1	10			266.667	1	50	0		1	10	0		0		1	0		0		0		1	67	1	667	0
0	56	0	43852	160	63	24.6094	2	0	187	97	1	1	0	0	1	0	0	0	1	0	1	1	1	10	100		366.667	1	1000	0		1	14	0		1	1.2	1	0		0		1	200	0		1	42	0
1	24	0	99996	172	73	24.6755	3	0	490	394	2	1	0	0	1	0	1	0	1	0	1	1	1	10	50		316.667	1	80	0		1	10	0		0		1	0		0		0		0		0	5760	0
1	46	0	60389	160	63	24.6094	2	0	160	63	1	1	1	0	1	0	0	0	1	0	1	1	1		100		100	1	180	0		1	2	0		1	0.8	1	0		0		0		0		0		0
1	46	0	126565	180	75	23.1481	3	0	427	349	2	1	1	0	1	0	1	1	0	0	1	1	1	10	200		466.667	1	580	0		0		0		0		0	0		0		0		1	10300	1	3120	0
1	51	0	51269	164	67	24.9108	2	1	210	136	2	1	0	0	1	0	1	0	0	0	1	1	1	10			266.667	0		0		0		0		0		0	0		0		1	50	1	60	1	360	0
0	39	0	84868	150	38	16.8889	3	1	293	223	2	1	0	0	1	0	1	1	1	0	1	1	0				0	1	460	0		1	3	0		0		1	0		0		0		0		1	380	0
0	26	0	50420	160	50	19.5312	2	0	282	214	2	1	0	0	1	0	1	1	1	0	1	1	1	10			266.667	1	260	0		1	12	1	25	0		1	0		0		0		0		1	2120	0
0	26	1	69765	160	41	16.0156	2	0	531	437	2	1	1	0	1	0	0	0	0	0	1	1	1		150		150	1	8000	0		1	67	0		0		1	0		0		0		1	3600	1	7150	0
1	34	0	48034	181	97	29.6084	2	0	218	154	1	1	1	0	1	0	1	0	1	0	1	1	1	10			266.667	0		0		1	1	0		0		0	0		0		0		0		0		0
1	60	0	80623	172	69	23.3234	2	1	655	589	2	1	1	0	1	0	1	1	0	1	0	1	1	10			266.667	1	1460	0		1	30	1	35	0		1	0		0		1	700	0		1	1333	0
0	44	0	42254	165	58	21.304	2	0	384	277	1	1	1	0	1	0	0	0	0	0	1	1	1	10	50		316.667	1	110	0		1	4	1	25	1	1	1	0		0		0		0		1	20	0
0	44	0	52526	156	70	28.764	2	0	439	367	1	1	1	0	1	0	0	0	1	0	1	1	1	10			266.667	1	90	0		0		0		1	0.6	1	0		0		0		0		0		0
1	57	0	31267	176	65	20.984	2	0	291	241	1	1	1	0	1	1	0	0	1	0	1	1	1	10	100		366.667	0		0		1	2	1	10	0		1	0		0		0		0		1	75	0
0	45	0	56832	168	68	24.093	3	0	320	149	2	1	0	0	1	0	0	0	1	0	1	1	1			40	200	1	350	0		1	13	0		0		1	0		0		1	600	0		1	2100	0
0	18	0	64493	160	55	21.4844	2	0	265	175	2	1	1	0	1	0	0	0	1	0	1	1	1		100		100	1	285	0		1	31	0		0		1	0		1	12	1	300	0		1	240	0
0	43	0	48662	152	53	22.9398	2	0	241	171	2	0	0	0	1	1	1	0	1	0	1	1	0				0	1	3100	0		1	24.5	0		0		1	0		0		0		0		1	5000	0
1	33	0	53730	170	70	24.2215	2	0	403	310	1	1	1	0	1	0	0	0	0	0	1	1	1			40	200	1	100	0		0		0		1	2.2	1	0		0		0		0		0		0
0	52	0	54210	156	61	25.0657	3	0	276	176	2	1	1	0	1	1	1	0	1	0	1	1	1	10			266.667	0		0		0		0		0		0	0		0		1	50	0		1	320	0
1	11	0	57811	160	79	30.8594	2	0	489	266	1	1	0	0	1	0	1	0	1	0	1	1	1		100		100	1	410	0		1	2.5	0		0		1	0		0		1	100	0		1	67200	0
0	45	0	50570	160	56	21.875	3	0	432	359	1	1	1	0	1	0	1	0	1	0	1	1	1			40	200	1	4015	0		1	43	0		1	1	1	0		0		0		0		1	320	0
0	39	0	43354	158	50	20.0288	2	0	291	167	2	1	0	0	1	0	1	0	0	0	1	1	1	10		40	466.667	1	100	0		1	28	0		0		1	0		0		1	170	0		1	1600	0
1	24	0	49724	175	58	18.9388	2	0	483	305	2	1	1	0	1	0	0	0	0	0	1	1	1		200		200	0		0		1	22	0		1	2.5	1	0		0		1	650	0		0		0
1	23	0	58899	165	62.5	22.9568	2	0	486	393	2	1	1	0	1	0	1	0	0	0	1	1	1	10	100		366.667	1	5400	0		1	12	0		1	3	1	0		0		1	300	0		1	6400	0
0	45	0	25701	162	60	22.8624	2	0	248	152	2	1	0	0	1	0	1	0	0	0	1	1	1	10			266.667	1	150	0		0		0		0		0	0		0		0		0		0		0
1	61	0	92649	172	71	23.9995	3	0	550	481	1	1	1	0	1	0	1	0	0	0	1	1	1	10	100		366.667	1	490	0		1	20	0		0		1	0		1	6	1	200	0		1	1800	0
1	60	0	43545	160	45	17.5781	2	0	271	201	1	1	1	0	1	0	1	0	0	0	1	1	0				0	1	100	0		1	43	0		0		1	0		0		0		0		1	1260	0
0	50	0	43112	163	66	24.841	2	0	184	120	2	1	0	0	1	0	0	0	0	0	1	1	1	10			266.667	1	100	0		1	22	0		0		1	0		0		0		0		1	3450	0
0	54	0	29571	149	58	26.1249	3	0	159	144	2	1	0	0	1	0	0	0	1	0	0	1	1	10	50		316.667	0		0		1	1.2	0		0		0	0		0		0		0		1	20	0
1	25	0	73345	174	60	19.8177	2	0	489	352	2	1	1	0	1	0	0	0	0	0	1	1	1	10			266.667	1	80	0		0		0		1	1.6	1	0		0		0		0		0		0
1	53	0	46944	176	67	21.6296	2	0	191	142	1	1	1	0	1	0	0	1	1	0	0	1	1	10			266.667	0		0		0		0		0		0	0		0		0		0		0		0
1	49	0	42282	175	100	32.6531	3	0	391	284	2	1	0	0	1	0	0	0	1	1	0	0	1	10	100		366.667	1	165	0		1	21	0		1	1.6	1	0		0		0		0		0		0
0	53	0	43109	166	67	24.3141	2	0	372	298	2	1	1	0	1	0	1	1	0	1	0	1	1	10			266.667	1	250	0		1	2	0		1	2	1	0		0		1	400	0		1	100	0
1	42	0	34684	172	70	23.6614	2	0	382	277	1	1	1	0	1	0	0	0	1	0	1	1	1	10			266.667	1	30	0		0		0		1	0.6	1	0		0		0		0		0		0
0	53	0	29228	165	91	33.4252	2	0	275	154	2	1	1	0	1	0	0	0	1	0	1	1	1	10			266.667	1	200	0		1	50	0		0		1	0		1	6	0		0		0		0
0	45	0	23185	168	85	30.1162	2	0	261	172	2	1	1	0	1	0	0	0	0	0	1	0	1	10			266.667	1	200	0		1	50	0		0		1	0		0		0		1	1000	1	4000	0
0	50	0	27660	160	51	19.9219	2	0	324	243	1	1	0	0	1	0	0	0	1	0	1	1	1	10			266.667	1	40	0		0		0		1	1.2	1	0		1	6	0		0		0		0
0	29	0	70220	152	39	16.8802	3	0	475	398	2	1	1	0	1	0	1	1	0	1	0	1	1	10	100		366.667	1	160	0		1	8	0		0		1	0		0		0		0		1	2540	0
0	24	0	83247	156	43	17.6693	3	0	193	113	2	1	0		1	0	0	0	1	0	1	1	1		100		100	1	60	0		1	90	0		0		1	0		0		0		0		1	200	0
0	74	0	18732	156	65	26.7094	3	0	87	13	1	0	0		1	0	0	0	1	0	1	1	1	10			266.7	1	40	0		0		0		0		0	0		0		0		0		0		0
0	68	0	44075	155	55	22.8928	2	0	212	125	1	0	0		1	0	1	0	1	0	1	1	1	5	100		233.3	1	280	0		1	2	0		1	1	1	0		0		0		0		1	33.3	0
1	65	0	46183	166	66	23.9512	2	0	160	95	1	1	1		1	0	0	0	1	0	1	1	1	10	50		316.7	1	40	0		1	6	0		0		1	0		0		0		0		0		0
1	82	0	50556	175	75	24.4898	2	0	245	165	2	1	1		1	1	1	0	0	0	1	1	1			40	200	1	50	0		1	3	1	10	0		1	0		1	6	0		0		1	300	0
1	73	0	36972	170	58	20.0692	2	0	263	109	1	1	1		1	0	0	0	0	0	1	1	1			40	200	0		0		1	1.2	0		0		0	0		0		0		0		1	20	0
1	63	0	803374	170	61	21.1073	2	0	290	231	2	1	1		1	0	0	0	1	0	0	1	1			40	200	1	450	0		0		1	100	1	1.6	1	0		0		0		0		1	646	0
1	64	0	73808	164	70	26.0262	2	0	291	202	1	1	1		1	0	1	0	1	0	1	1	1	10			266.7	1	100	0		1	26	1	25	0		1	0		0		1	350	0		1	1208	0
0	67	0	33292	151	54	23.6832	3	0	193	119	2	0	0		1	0	0	0	0	0	1	1	1	10	100		366.7	1	4533	0		1	172	0		1	0.2	1	0		0		0		0		1	2040	0
0	65	0	32532	157.5	61	24.5906	2	0	224	122	1	1	1		1	0	1	0	1	0	1	1	1	10			266.7	1	30	0		0		0		0		0	0		0		1	100	0		0		0
1	67	0	52085	160	65	25.3906	3	0	257	183	1	1	1		1	0	1	0	1	0	1	1	1	10			266.7	1	1130	0		1	155	0		0		1	0		0		0		0		1	200	0
1	67	0	117085	170	45	15.5709	2	0	276	190	1	1	1		1	0	0	1	1	0	0	1	1	10			266.7	0		0		1	51	0		0		1	0		0		0		0		0		1
0	66	0	33940	153	43	18.369	2	1	198	111	2	1	1		1	0	1	0	0	0	1	1	1	10			266.7	1	160	0		1	4.26	0		0		1	0		0		1	100	0		1	623	0
1	74	0	35815	170	70	24.2215	2	1	284	120	2	1	1		1	0	0	0	0	1	0	1	1	10			266.7	0		0		1	3	0		0		0	0		0		0		0		1	433.3	0
1	65	0	35180	158	45	18.026	2	0	169	106	1	1	1		1	0	0	0	0	0	1	1	1	10			266.7	1	140	0		1	37.4	0		0		1	1	0.15	0		0		0		1	6.7	0
1	66	0	23454	174	64	21.1389	2	0	288	219	2	1	1		1	0	0	0	0	1	0	1	1	10			266.7	0		0		0		0		0		0	1	0.2	1	18	0		0		0		0
1	70	0	33154	174	70	23.1206	2	1	349	264	1	1	1		1	0	1	0	0	0	1	1	1	10			266.7	1	685	0		1	121	0		0		1	0		0		0		0		0		0
1	76	0	57796	174	73	24.1115	3	0	562	440	1	1	1		1	1	1	0	1	0	1	1	1	10			266.7	1	260	0		1	130	0		1	0.4	1	0		0		0		0		0		0
0	45	0	65376	155	48	19.9792	4	1	404	303	2	1	0	0	1	0	1	0	0	0	1	1	1	10			266.667	1	600	0		1	100	0		0		1	0		0		0		0		1	3600	0
1	30	0	65727	170	75	25.9516	2	0	300	221	2	1	0	0	0	1	1	1	0	0	1	1	1	10			266.667	1	1000	0		1	60	1	25	0		1	0		0		0		0		1	4100	0
0	45	0	93176	151	50	21.9289	3	0	389	318	2	1	1	0	1	1	1	0	0	0	1	1	1	10			266.667	1	400	0		1	27	0		0		1	0		0		1		0		1	2500	0
1	28	0	78765	172	75	25.3515	2	0	349	245	2	1	1	0	0	0	0	0	1	0	1	1	1	10			266.667	1	500	0		1	182	1	25	1	2	1	0		0		0		1	100	1	400	0
0	42	0	79377	160	55	21.4844	3	0	256	212	2	1	0	0	1	1	1	0	0	0	1	1	1	10			266.667	1	2200	0		1	66	1	15	0		1	0		0		0		1	166	1	1540	0
[truncated: 91 more columns]
